# Supplementary material for: Efficient Selection of Recombinant Fluorescent Vaccinia Virus Strains and Rapid Virus Titer Determination by Using a Multi-Well Plate Imaging System
Source: Biomedicines. 2021 Aug 18;9(8):1032. doi: 10.3390/biomedicines9081032 (PMC8393244; doi:10.3390/biomedicines9081032)
Supplement: Supplementary file 1 [file biomedicines-09-01032-s001.zip]

Archive with 1 entries (1 files):
- biomedicines-1316992-supplementary.pdf
